# Supplementary material for: Variation in symbiotic N2 fixation rates among Sphagnum mosses
Source: PLoS One. 2020 Feb 4;15(2):e0228383. doi: 10.1371/journal.pone.0228383 (PMC7001857; doi:10.1371/journal.pone.0228383)
Supplement: S1 Table — (CSV) [file pone.0228383.s001.csv]

Sample	Site	Latitude	Longitude	Species_name	Author_citation	Subgenus	Mosstype	Vegetation_type	Microtopographical_position	Losslab	Lossfield	BiomassA	NPg	HI	DW_patch	DW_area	C	N	P	K	CN	NP	Nfix	BG.dNsignal	Sphagnan	Soluble_phenolics	KL
FU01	Kulflyten	59.90362	15.82650	Sphagnum_fuscum	(Schimp.) H.Klinggr.	Acutifolia	sphagnum	Open bog	Hummock	3.70628	-3.074369212	0.035137	4.484393	18.000	3.088	0.15729	467.671	6.387	0.338	4.417	73.225	18.898	4.166	-6.364	48.87243022	8.9966	351.5215
FU02	Kulflyten	59.90349	15.82730	Sphagnum_fuscum	(Schimp.) H.Klinggr.	Acutifolia	sphagnum	Open bog	Hummock	9.40671	-9.789177689	0.0182	2.573466	11.333	3.692	0.18805	465.421	6.400	0.345	4.538	72.727	18.570	3.423	-6.77	39.5076286	9.6177	374.2394
FU04	Kulflyten	59.90276	15.82895	Sphagnum_fuscum	(Schimp.) H.Klinggr.	Acutifolia	sphagnum	Open bog	Hummock	7.57587	-5.393884567	0.035294	4.661257	17.333	4.485	0.22842	465.736	5.810	0.289	3.621	80.161	20.123	0.395	-6.879	46.02425035	10.2542	311.4583
FU05	Kulflyten	59.90263	15.82990	Sphagnum_fuscum	(Schimp.) H.Klinggr.	Acutifolia	sphagnum	Open bog	Hummock	10.42065	-1.601193595	0.017215	2.112190	12.333	3.325	0.16936	470.018	5.760	0.294	4.047	81.598	19.592	3.345	-5.08		10.0179	353.0612
FU06	Kulflyten	59.90448	15.82907	Sphagnum_fuscum	(Schimp.) H.Klinggr.	Acutifolia	sphagnum	Open bog	Hummock	15.0893	-4.333971826	0.01089	3.656733	6.667	4.228	0.21535	469.598	6.539	0.348	5.465	71.819	18.811	1.292	-6.053	52.32698676	11.4852	369.877
FU11	Glon	60.51760	17.92287	Sphagnum_fuscum	(Schimp.) H.Klinggr.	Acutifolia	sphagnum	Rich fen	Hummock	12.17296	12.91109028	0.011771	3.551908	15.000	1.529	0.11968	475.382	7.202	0.381	6.217	66.002	18.881	6.604	-3.683	44.64800618	15.4348	297.5709
FU12	Glon	60.51751	17.92250	Sphagnum_fuscum	(Schimp.) H.Klinggr.	Acutifolia	sphagnum	Rich fen	Hummock	12.64551	51.05967481	0.007542	3.128916	12.333	2.290	0.11661	466.500	8.648	0.427	6.595	53.945	20.261	9.367	-3.563	58.08944069	13.0194	338.1443
FU13	Glon	60.51731	17.92296	Sphagnum_fuscum	(Schimp.) H.Klinggr.	Acutifolia	sphagnum	Rich fen	Hummock	16.76855		0.016045	3.573135	39.500	2.350	0.07787	469.079	6.997	0.582	5.710	67.042	12.028	5.043	-2.828	45.93533432	15.4838	275.4065
FU15	Glon	60.51754	17.92389	Sphagnum_fuscum	(Schimp.) H.Klinggr.	Acutifolia	sphagnum	Rich fen	Hummock	18.41526	12.67116593	0.022333	3.485982	44.333	1.622	0.08259	476.660	6.064	0.445	5.593	78.605	13.620	6.944	-4.284	48.2492367	17.2086	322.9814
FU16	Glon	60.51706	17.92345	Sphagnum_fuscum	(Schimp.) H.Klinggr.	Acutifolia	sphagnum	Rich fen	Hummock	12.79416	22.09432359		3.860158		1.595	0.08123	473.631	8.204	0.636	5.037	57.732	12.890	2.605	-4.695	39.81166297	15.5534	331.9545
FX01	Kulflyten	59.90807	15.83221	Sphagnum_fallax	(H.Klinggr.) H.Klinggr.	Cuspidata	sphagnum	Lagg fen	Lawn	63.8058	31.08351193	0.075164	3.815815	139.733	1.253	0.06380	464.182	8.217	0.536	3.941	56.488	15.323	66.342	-3.25
FX05	Kulflyten	59.90857	15.83322	Sphagnum_fallax	(H.Klinggr.) H.Klinggr.	Cuspidata	sphagnum	Lagg fen	Lawn	44.73935	45.89786964	0.044376	3.166832	79.800	1.288	0.06560	461.921	9.249	0.486	4.711	49.941	19.041	40.637	-2.8	32.93223096	5.5451	106.515
FX07	Kulflyten	59.90855	15.83380	Sphagnum_fallax	(H.Klinggr.) H.Klinggr.	Cuspidata	sphagnum	Lagg fen	Lawn	27.29748	26.08580853	0.039066	2.961786	63.600	1.015	0.05171	461.642	7.146	0.283	4.834	64.604	25.268	16.491	-3.162	36.96433774	6.7564	227.8481
FX09	Kulflyten	59.90903	15.83487	Sphagnum_fallax	(H.Klinggr.) H.Klinggr.	Cuspidata	sphagnum	Lagg fen	Lawn	35.21784	23.07987929	0.041303	2.874337	73.667	0.995	0.05066	452.025	7.073	0.323	4.553	63.909	21.900	17.732	-3.232	29.22926845	4.7847	125.6545
FX10	Kulflyten	59.90875	15.83404	Sphagnum_fallax	(H.Klinggr.) H.Klinggr.	Cuspidata	sphagnum	Lagg fen	Lawn	34.37719	44.90803666	0.049099	3.773379	67.333	1.000	0.05093	460.933	6.303	0.341	4.210	73.133	18.490	39.736	-4.305	35.204361	5.4347	129.2017
MG01	Kulflyten	59.90277	15.82934	Sphagnum_magellanicum	Brid.	Sphagnum	sphagnum	Open bog	Lawn-carpet	22.52788	62.50189451	0.046381	4.558252	65.333	1.307	0.06658	462.467	10.798	0.322	3.868	42.828	33.566	1.831	-2.479
MG02	Kulflyten	59.90285	15.82945	Sphagnum_magellanicum	Brid.	Sphagnum	sphagnum	Open bog	Lawn-carpet	13.60431	4.30158756	0.036149	3.491598	39.667	1.871	0.09527	466.981	5.983	0.196	2.876	78.050	30.576	0.559	-4.488	40.56885109	8.8449	276.4228
MG06	Kulflyten	59.90371	15.83032	Sphagnum_magellanicum	Brid.	Sphagnum	sphagnum	Open bog	Lawn-carpet	10.6307	3.62437197	0.026289	3.000606	18.667	1.991	0.10142	463.850	9.177	0.280	3.115	50.545	32.786	1.523	-3.045	50.75377322	8.8192	364.2931
MG07	Kulflyten	59.90374	15.83090	Sphagnum_magellanicum	Brid.	Sphagnum	sphagnum	Open bog	Lawn-carpet	18.82334	5.480850067	0.033442	3.911167	29.667	1.588	0.08089	473.222	7.285	0.284	3.150	64.957	25.631	0.000	-3.938	38.71344494	8.4596	289.0705
MG09	Kulflyten	59.90312	15.83073	Sphagnum_magellanicum	Brid.	Sphagnum	sphagnum	Open bog	Lawn-carpet	12.48896	-1.53149439	0.044868	3.369102	32.500	2.179	0.11098	468.431	9.058	0.301	3.645	51.717	30.091	1.563	-4.002	43.25400904	6.3288	366.4596
MG13	Kulflyten	59.90398	15.82507	Sphagnum_magellanicum	Brid.	Sphagnum	sphagnum	Pine bog	Hummock	23.4025	11.25889139	0.038136	2.677574	38.000	1.459	0.07432	467.236	8.562	0.826	5.166	54.572	10.371	49.676	-3.722	56.2559153	8.1276	269.2308
MG14	Kulflyten	59.90431	15.82508	Sphagnum_magellanicum	Brid.	Sphagnum	sphagnum	Pine bog	Hummock	27.52743	30.82454056	0.02496	3.461360	43.000	1.459	0.07431	465.412	7.266	0.871	4.262	64.056	8.341	46.069	-4.626	50.68087142	8.5363	264.4628
MG15	Kulflyten	59.90474	15.82533	Sphagnum_magellanicum	Brid.	Sphagnum	sphagnum	Pine bog	Hummock	17.81748	13.97207166	0.015842	3.158713	22.667	1.699	0.08655	464.882	6.417	0.580	4.218	72.447	11.066	9.954	-5.823	60.69718039	9.7996	275.4237
MG16	Kulflyten	59.90511	15.82569	Sphagnum_magellanicum	Brid.	Sphagnum	sphagnum	Pine bog	Hummock	11.54749	42.2208806	0.023122	4.192316	22.667	1.859	0.09466	475.362	8.510	0.536	4.317	55.862	15.873	1.653	-6.145	46.5581072	8.7968	306.1013
MG17	Kulflyten	59.90522	15.82590	Sphagnum_magellanicum	Brid.	Sphagnum	sphagnum	Pine bog	Hummock	22.94287	10.16921861	0.010353	3.039273	11.000	2.255	0.11485	466.994	7.117	0.694	4.071	65.620	10.247	2.384	-6.824	41.91765076	8.2256	272.3577
PL02	Kulflyten	59.90730	15.82939	Sphagnum_magellanicum	Brid.	Sphagnum	sphagnum	Spruce forest	Hummock	31.31694	20.27074835	0.040501	5.791597	34.333	1.814	0.09237	464.159	10.237	1.046	4.701	45.343	9.784	52.045	-6.758	40.10371651	10.1162	356.3337
PL04	Kulflyten	59.90698	15.82906	Sphagnum_magellanicum	Brid.	Sphagnum	sphagnum	Spruce forest	Hummock	35.69917	26.01778073	0.034121	6.988923	91.333	1.025	0.05219	460.016	10.419	0.994	4.705	44.150	10.482	7.890	-4.467	44.89821557	9.1097	206.1311
PL07	Kulflyten	59.90978	15.83473	Sphagnum_magellanicum	Brid.	Sphagnum	sphagnum	Spruce forest	Hummock	18.03727	13.32255661	0.019242	5.367991	41.000	0.725	0.03694	461.263	10.465	1.316	7.189	44.076	7.953	2.986	-5.774	35.74698492	6.0765	256.6462
PL08	Kulflyten	59.90984	15.83421	Sphagnum_magellanicum	Brid.	Sphagnum	sphagnum	Spruce forest	Hummock	36.77978	9.465980994	0.015965	7.380574	39.167	1.014	0.05166	462.247	10.913	1.330	6.664	42.356	8.203	37.781	-4.365	51.13020718	8.9282	243.5766
RU02	Kulflyten	59.90353	15.82733	Sphagnum_rubellum	Wilson	Acutifolia	sphagnum	Open bog	Low hummock	15.87453	3.713307527	0.022743	4.573628	12.000	3.672	0.18700	465.185	5.948	0.303	3.736	78.212	19.624	3.910	-7.606	39.15263145	7.885	217.7914
RU03	Kulflyten	59.90355	15.82782	Sphagnum_rubellum	Wilson	Acutifolia	sphagnum	Open bog	Low hummock	21.01207	1.834833436	0.017819	6.118612	9.000	4.018	0.20462	468.841	6.514	0.364	3.635	71.973	17.887	17.454	-6.439
RU04	Kulflyten	59.90277	15.82897	Sphagnum_rubellum	Wilson	Acutifolia	sphagnum	Open bog	Low hummock	19.22206	4.592094919	0.023448	2.854118	11.167	3.858	0.19650	468.138	5.343	0.282	2.716	87.614	18.947	4.115	-5.389	37.08791091	8.4895	238.7295
RU05	Kulflyten	59.90261	15.82992	Sphagnum_rubellum	Wilson	Acutifolia	sphagnum	Open bog	Low hummock	25.68391	6.77147016	0.038765	3.182188	25.333	3.113	0.15854	465.050	5.575	0.227	3.271	83.413	24.526	3.750	-5.437	37.17406143	6.7202	218.9409
RU06	Kulflyten	59.90444	15.82910	Sphagnum_rubellum	Wilson	Acutifolia	sphagnum	Open bog	Low hummock	30.04112	11.25444862		4.133799		4.429	0.22557	463.920	6.107	0.342	3.514	75.967	17.862	3.687	-5.848	39.42456179	6.8309	233.7796
HS01	Kulflyten	59.90613	15.82308	Hylocomium_splendens	(Hedw.) Schimp.		feather	Spruce forest							0.447	0.02277	472.571	8.263	1.847	6.914	57.189	4.474	4.389	-6.772
HS02	Kulflyten	59.90590	15.82370	Hylocomium_splendens	(Hedw.) Schimp.		feather	Spruce forest							0.541	0.02754	469.889	7.938	1.272	5.309	59.193	6.241	3.504	-5.922
HS03	Kulflyten	59.90568	15.82400	Hylocomium_splendens	(Hedw.) Schimp.		feather	Spruce forest							0.504	0.02565	465.784	10.494	1.049	5.214	44.384	10.000	5.862	-4.306
HS04	Kulflyten	59.90564	15.82405	Hylocomium_splendens	(Hedw.) Schimp.		feather	Spruce forest							0.762	0.03883	475.603	8.623	1.382	5.444	55.157	6.241	3.538	-7.096
HS05	Kulflyten	59.90553	15.82377	Hylocomium_splendens	(Hedw.) Schimp.		feather	Spruce forest							0.719	0.03662	473.138	11.473	1.370	5.699	41.239	8.375	0.000	-12.641
PS01	Kulflyten	59.90613	15.82308	Pleurozium_scheberi	(Willd. ex Brid.) Mitt.		feather	Spruce forest							0.580	0.02954	469.379	10.242	1.679	8.695	45.830	6.099	31.848	-6.051
PS02	Kulflyten	59.90590	15.82370	Pleurozium_scheberi	(Willd. ex Brid.) Mitt.		feather	Spruce forest							0.832	0.04237	473.412	7.760	1.398	7.363	61.003	5.551	1.004	-5.641
PS03	Kulflyten	59.90568	15.82400	Pleurozium_scheberi	(Willd. ex Brid.) Mitt.		feather	Spruce forest							0.636	0.03237	471.059	9.676	1.108	6.949	48.683	8.736	6.387	-6.497
PS04	Kulflyten	59.90564	15.82405	Pleurozium_scheberi	(Willd. ex Brid.) Mitt.		feather	Spruce forest							1.069	0.05443	473.412	7.744	1.152	6.043	61.135	6.722	9.002	-6.773
PS05	Kulflyten	59.90553	15.82377	Pleurozium_scheberi	(Willd. ex Brid.) Mitt.		feather	Spruce forest							1.115	0.05680	468.782	8.914	1.410	6.992	52.589	6.323	4.408	-7.395
