# Supplementary material for: Variation in symbiotic N2 fixation rates among Sphagnum mosses
Source: PLoS One. 2020 Feb 4;15(2):e0228383. doi: 10.1371/journal.pone.0228383 (PMC7001857; doi:10.1371/journal.pone.0228383)
Supplement: S2 Table — (CSV) [file pone.0228383.s002.csv]

Data_sheet	Column_name	Description	Unit	Published
bengtsson_vandenelzen_data	Sample	Field label used for a single sampling patch
bengtsson_vandenelzen_data	Site	Site name
bengtsson_vandenelzen_data	Latitude	WGS84. Digital format.
bengtsson_vandenelzen_data	Longitude	WGS84. Digital format.
bengtsson_vandenelzen_data	Species.name	Full scientific species name
bengtsson_vandenelzen_data	Author_citation	For Sphagnum following Flatberg, K. I. (2013) Norges torvmoser. Akademika, Oslo.
bengtsson_vandenelzen_data	Subgenus	Sphagnum section/subgenus
bengtsson_vandenelzen_data	Mosstype	Sphagnum or feather moss
bengtsson_vandenelzen_data	Shade	Categories: 1open = open, 2semi = semi-open, 3dark = shaded
bengtsson_vandenelzen_data	Vegetation_type	The type of vegetation community from which the sample came from
bengtsson_vandenelzen_data	Microtopographical_position	The microtopographical position the species was sampled from
bengtsson_vandenelzen_data	Losslab	Seven months of decay in laboratory, in % litter mass loss	%	Bengtsson et al. 2016
bengtsson_vandenelzen_data	Lossfield	Decay in field conditions, in % litter mass loss after 14 monthsA	%	Bengtsson et al. 2016
bengtsson_vandenelzen_data	BiomassA	Mean biomass accumulation per area (2012, 2013)	g cm-2	Bengtsson et al. 2016
bengtsson_vandenelzen_data	NPg	Photosynthetic capacity: CO2 net exchange rate on dry weight basis (positive values refer to net CO2 uptake)	mg g-1 h-1	Bengtsson et al. 2016
bengtsson_vandenelzen_data	HI	Sum of length increment over two growing seasons (HI12+HI13)	mm	Bengtsson et al. 2016
bengtsson_vandenelzen_data	DW_patch	DW of patch (98 cm3), average of 3 subsamples per sample	g	This paper
bengtsson_vandenelzen_data	DW_area	DW per area sample (19.63 cm2)	g cm-2	This paper
bengtsson_vandenelzen_data	C	C concentration in tissue	mg g-1	This paper
bengtsson_vandenelzen_data	N	N concentration in tissue	mg g-1	This paper
bengtsson_vandenelzen_data	P	P concentration in tissue	mg g-1	This paper
bengtsson_vandenelzen_data	K	K concentration in tissue	mg g-1	This paper
bengtsson_vandenelzen_data	CN	C:N ratio	g g-1	This paper
bengtsson_vandenelzen_data	NP	N:P ratio	g g-1	This paper
bengtsson_vandenelzen_data	Nfix	Nitrogen fixation rate per unit dry mass per day	nmol N2 g-1 DW d-1	This paper
bengtsson_vandenelzen_data	BG.dN.signal	Background dN isotope signal	ppt	This paper
bengtsson_vandenelzen_data	Sphagnan	Sphagnan concentration of the litter	mg g-1	Bengtsson et al. 2018
bengtsson_vandenelzen_data	Soluble_phenolics	Soluble phenolics concentration of the litter	mg g-1	Bengtsson et al. 2018
bengtsson_vandenelzen_data	KL	Klason lignin, or lignin-like phenolics concentration of the litter	mg g-1	Bengtsson et al. 2018
